# Supplementary material for: Marker Peptides for Indicating the Spoilage of Milk—Sample Preparation and Chemometric Approaches for Yielding Potential Peptides in a Raw Milk Model
Source: Foods. 2024 Oct 18;13(20):3315. doi: 10.3390/foods13203315 (PMC11507367; doi:10.3390/foods13203315)
Supplement: Supplementary file 1 [file foods-13-03315-s001.zip]

Archive with 1 entries (1 files):
- foods-3207807-supplementary.pdf
